# Supplementary material for: Association between Four Dietary Patterns and the Risk of Periodontal Diseases: A Systematic Review and Meta-Analysis
Source: Nutrients. 2022 Oct 18;14(20):4362. doi: 10.3390/nu14204362 (PMC9611912; doi:10.3390/nu14204362)
Supplement: Supplementary file 1 [file nutrients-14-04362-s001.zip]

Archive with 2 entries (2 files):
- PRISMA checklist.pdf
- Supplementary materials.pdf
